# Supplementary material for: Integrated Analysis of Polymerase Family Gene Mutations in Acute Myeloid Leukemia: Clinical Features, Prognosis, and Bioinformatics Insights
Source: Medicina (Kaunas). 2024 Dec 1;60(12):1975. doi: 10.3390/medicina60121975 (PMC11676477; doi:10.3390/medicina60121975)
Supplement: Supplementary file 1 [file medicina-60-01975-s001.zip]

Archive with 2 entries (2 files):
- TableS1.docx
- TableS2.xlsx
