# Supplementary material for: Integrated Analysis of Polymerase Family Gene Mutations in Acute Myeloid Leukemia: Clinical Features, Prognosis, and Bioinformatics Insights
Source: Medicina (Kaunas). 2024 Dec 1;60(12):1975. doi: 10.3390/medicina60121975 (PMC11676477; doi:10.3390/medicina60121975)
Supplement: Supplementary file 1 [file medicina-60-01975-s001.zip › TableS2.xlsx]

## Sheet: Sheet1
TableS2：Information on POL Family Gene Variants
Patient	sex （1=male，2=female）	age （months）	POL Family Gene Variants				Risk	Type
			Gene	Variant Sites	Chromosomal Location	Variant Frequency
P1	1	158	POLE	（1）NM_006231.4:exon48:c.6716C>T:p.A2239V； （2）NM_006231.4:exon6:c.547G>A:p.A183T	（1）chr12:133201522G>A； （2） chr12:133256114C>T	（1） 50.0%； （2）54.5%	High	M2
P2	2	15	POLE	NM_006231:exon14:c.1465C>A:p.P489T	chr12:133249758G>T	0.48	Low	M2
P3	1	53	POLQ	NM_199420:exon3:c.427A>G:p.I143V	chr3:121260243T>C	0.571	High	M2
P4	1	172	POLE	NM_006231.4:exon32:c.4051G>A:p.V1351I	chr12:133225613C>T	0.417	Low	M4
P5	1	134	POLQ	（1）NM_199420:exon16:c.3214_3215del:p.L1072Vfs*2; （2）NM_199420:exon16:c.4964A>G:p.N1655S	(1)chr3:121208563AG>-; (2)chr3:121206814T>C	30.0%;51.5%	High	M4
P6	2	18	POLE	NM_006231:exon15:c.1474G>C:p.V492L	chr12:133249425C>G	0.5	High	M7
P7	2	42	POLD1	NM_001256849:exon8:c.907C>T:p.P303S	chr19:50905935C>T	0.458	High	M4
P8	1	50	POLG	NM_001126131:exon11:c.2051A>G:p.N684S	chr15:89867357T>C	0.644	Medium	M5a
P9	2	180	POLD1	NM_002691.4:exon21:c.2590G>A:p.A864T	chr19:50918720G>A	0.471	High	M2
P10	2	22	POLQ	NM_199420:exon9:c.1379G>A:p.R460Q	chr3:121238807C>T	0.609	High	M5
P11	1	59	POLG	NM_001126131:exon10:c.1790G>A:p.R597Q	chr15:89868840C>T	0.491	High	M4
P12	2	8	POLQ	NM_199420:exon19:c.6097_6098delinsAC:p.G2033T	chr3:121200532CC>GT	0.583	Medium	M5
